# Supplementary material for: Effect of Ethanol on the Metabolic Characteristics of HIV-1 Integrase Inhibitor Elvitegravir and Elvitegravir/Cobicistat with CYP3A: An Analysis Using a Newly Developed LC-MS/MS Method
Source: PLoS One. 2016 Feb 12;11(2):e0149225. doi: 10.1371/journal.pone.0149225 (PMC4752462; doi:10.1371/journal.pone.0149225)
Supplement: S1 File — (XLSX) [file pone.0149225.s001.xlsx]

## Sheet: S1 for Figure 3 values
S1: Supporting information as an original data for Figure 3.
Time in mins	EVG	EVG+Cobi C1	EVG+EtOH	EVG+Cobi C1+EtOH	EVG+Cobi C2	EVG+Cobi C2+EtOH
0	100	100	100	100	100	100
2.5	96.6	87.3	82.3	101.9	98.3	77.9
5	93.5	103.7	67.2	105.7	144.1	77.9
10	77.8	99	56.5	132.3	92.7	78.5
15	63.6	103.9	38.3	108.4	87.8	77.9
20	45.2	110	36.8	130.5	85.7	73.9
30	30.4	98.5	24.5	107.8	88.8	75.6
60	14.2	86.3	5.8	102	90.2	68

## Sheet: S1 for Figure 4 values
S1: Supporting information as an original data for Figure 4.
EVG in M	EVG	EVG+Cobi	EVG+EtOH	EVG+Cobi+EtOH
4	3.7	3.7	3.7	3.7
8	7.7	7.7	7.7	7.7
20	19.5	19.5	19.3	19.5
40	38.6	38.5	38.5	38.9
60	55.9	55.2	54.3	57.4
80	68.9	68	67.6	75.1
100	74.7	76.2	75.2	93
120	71.9	78.8	79.6	111.4
160	70.9	89.3	83	149
200	84.3	119.1	101	175.7

## Sheet: S1 for Figure 5 values
S1: Supporting information as an original data for Figure 5.
EVG in uM	EVG	EVG+Cobi C1	EVG+EtOH	EVG+Cobi C1+EtOH	EVG+ Cobi C2	EVG+ Cobi C2+EtOH
0	99.9999	100	100	100	100	100
2.5	77.957	4.30442	81.6525	3.53286	74.64	80.578
5	63.9794	1.96661	68.1667	1.96088	69.268	74.51
7.5	59.992	1.44022	63.5382	1.57139	63.326	74.268
10	55.6409	1.38853	57.5618	1.33643	59.867	65.83
25	40.6332	0.829909	44.0336	0.745602	52.919	61.791
50	32.8987	0.526691	43.0221	0.624194	46.529	52.961
75	28.0321	0.346465	26.2022	0.588319	38.06	41.742
100	18.7817	0.414032	19.5756	0.962892	32.415	33.709
Figure 5 inset
EtOH in mM	EtOH
0	99.9999
2.5	102.61
5	98.7735
10	93.5305
20	91.7899
30	86.4404
50	79.5554

## Sheet: S1 for Table 5 values for stat
S1: Supporting information as statistical analysis for Figure 5.
Half-life
No ethanol
EVG			EVG+COBI C1			EVG+COBI C2
17	18	16	7400000	9274000	5530000	6.4	7.4	5.5
With Ethanol
EVG			EVG+COBI C1			EVG+COBI C2
12.06	11.8	12.2	2.53	3	2.12	0.82	1.1	0.85
Rate Constant 'K'
No ethanol
EVG			EVG+COBI C1			EVG+COBI C2
0.08	0.12	0.04	0.11	0.15	0.07	0.12	0.14	0.1
With Ethanol
EVG			EVG+COBI C1			EVG+COBI C2
0.05	0.06	0.04	0.16	0.2	0.12	0.07	0.08	0.06
Vmax
EVG	EVG+Cobi	EVG+EtOH	EVG+Cobi+EtOH
162.1	308.4	221.4	2352
157.8	493.4	276.9	2448
158.3	308.5	225	2214
Km
EVG	EVG+Cobi	EVG+EtOH	EVG+Cobi+EtOH
68.29	188.7	114.9	1653
65.24	447.3	140.5	1920
68.71	185.7	111.4	1535
IC50
No ethanol
EVG			EVG+COBI C1			EVG+COBI C2
13	12	14	0.0002	0.000185	0.00019	30.97	32.97	28.97
With Ethanol
EVG			EVG+COBI C1			EVG+COBI C2
17.54	19	16.54	0.0005	0.000496	0.000542	117.4	120	115.3

## Sheet: S1 for Figiure 6
S1: Supporting information as docking scores for Figure 6.
							Ranking	1 ethanol	2 ethanol	3 ethanol
							1	39.91	34.73	35.76
							2	39.01	34.71	35.29
							3	38.9	34.65	35.22
							4	36.41	34.38	34.74
							5	36.32	34.15	34.5
							6	35.8	34.12	34.47
							7	35.28	34	34.33
							8	34.922	33.98	34.3
							9	34.76	33.97	34.21
							10	34.58	33.97	34.05
							Table 1 Docking scores for the top 10 poses in the presence of ethanol bound
Figure 1. The top 10 poses of the docked EVG in the presence of ethanol: A. one ethanol; B. 2 molecules of ethanol; C. 3 molecules of ethanol.
